# Supplementary material for: Distribution of crabs along a habitat gradient on the Yellow Sea coast after Spartina alterniflora invasion
Source: PeerJ. 2019 Apr 16;7:e6775. doi: 10.7717/peerj.6775 (PMC6474335; doi:10.7717/peerj.6775)
Supplement: Supplemental Information 1 [file peerj-07-6775-s001.xlsx]

## Sheet: Crab sample
Habitat type: Mu, Mudflat; Sp, S. alterniflora marsh; Su, S. glauca marsh; Ph, P. australis marsh		Crab species(num/per quadrant)
Num	ID(month-habitat-quadrant num)	Eriocheir sinensis	Chiromantes haematochir	Chiromantes dehaani	Helice tientsinensis	Metaplax longipes	Sesarma plicata	Philyra pisum	Uca arcuata	Cleistostoma dilatatum	Macrophthalmus dilatatus
1	Apr-Mu-01	0	0	0	0	1	0	2	0	0	16
2	Apr-Mu-02	0	0	0	1	0	0	2	0	0	11
3	Apr-Mu-03	0	0	0	2	2	0	4	0	0	12
4	Apr-Mu-04	2	0	0	3	1	0	3	0	0	9
5	May-Mu-01	1	0	0	0	3	0	14	0	0	1
6	May-Mu-02	3	0	0	2	0	0	85	0	0	105
7	May-Mu-03	0	0	0	0	3	0	51	0	0	79
8	May-Mu-04	2	0	0	1	4	0	42	0	0	41
9	June-Mu-01	1	0	0	3	0	0	103	0	0	55
10	June-Mu-02	4	0	0	2	2	0	174	0	0	25
11	June-Mu-03	0	0	0	5	1	0	107	0	0	112
12	June-Mu-04	3	0	0	6	2	0	131	0	0	36
13	July-Mu-01	2	0	0	3	1	0	157	0	0	11
14	July-Mu-02	6	0	0	1	4	0	66	0	0	18
15	July-Mu-03	2	0	0	2	0	0	123	0	0	23
16	July-Mu-04	1	0	0	0	4	0	133	0	0	12
17	Sept-Mu-01	4	0	0	4	1	0	157	0	0	11
18	Sept-Mu-02	2	0	0	2	0	0	74	0	0	12
19	Sept-Mu-03	3	0	0	3	2	0	109	0	0	10
20	Sept-Mu-04	3	0	0	1	0	0	56	0	0	11
21	Apr-Sp-01	1	0	0	0	0	0	0	4	0	0
22	Apr-Sp-02	0	1	2	1	0	1	0	11	0	0
23	Apr-Sp-03	2	0	0	0	0	1	0	17	0	0
24	Apr-Sp-04	3	0	0	0	0	0	0	10	0	0
25	May-Sp-01	4	2	5	2	0	0	0	13	0	0
26	May-Sp-02	1	4	8	7	0	1	0	12	0	0
27	May-Sp-03	3	2	7	2	0	2	0	21	0	0
28	May-Sp-04	2	3	12	5	0	0	0	11	0	0
29	June-Sp-01	7	2	20	5	0	1	0	13	0	0
30	June-Sp-02	5	1	15	18	0	0	0	37	0	0
31	June-Sp-03	4	6	7	22	0	1	0	23	0	0
32	June-Sp-04	6	4	16	16	0	3	0	14	0	0
33	July-Sp-01	1	35	44	7	0	2	0	26	0	0
34	July-Sp-02	4	19	32	9	0	0	0	25	0	0
35	July-Sp-03	7	22	14	11	0	0	0	31	0	0
36	July-Sp-04	3	11	9	8	0	3	0	17	0	0
37	Sept-Sp-01	2	9	7	6	0	1	0	27	0	0
38	Sept-Sp-02	1	12	8	7	0	1	0	23	0	0
39	Sept-Sp-03	3	3	6	3	0	0	0	32	0	0
40	Sept-Sp-04	1	6	0	6	0	2	0	26	0	0
41	Apr-Su-01	0	2	2	2	0	0	0	2	3	0
42	Apr-Su-02	1	5	6	3	0	1	0	5	1	0
43	Apr-Su-03	0	3	2	5	0	2	0	0	2	0
44	Apr-Su-04	1	5	1	6	0	1	0	2	2	0
45	May-Su-01	2	6	2	4	0	3	0	4	4	0
46	May-Su-02	1	11	3	4	0	2	0	2	3	0
47	May-Su-03	3	9	4	4	0	5	0	3	2	0
48	May-Su-04	2	13	5	8	0	2	0	5	6	0
49	June-Su-01	2	8	1	7	0	3	0	6	8	0
50	June-Su-02	4	17	6	16	0	6	0	15	7	0
51	June-Su-03	1	12	11	12	0	1	0	14	5	0
52	June-Su-04	3	19	8	21	0	5	0	8	9	0
53	July-Su-01	2	22	29	26	0	9	0	13	9	0
54	July-Su-02	6	8	15	23	0	3	0	12	12	0
55	July-Su-03	3	6	17	14	0	4	0	8	8	0
56	July-Su-04	2	12	9	18	0	5	0	7	11	0
57	Sept-Su-01	1	0	1	14	0	5	0	2	15	0
58	Sept-Su-02	2	3	2	15	0	4	0	3	14	0
59	Sept-Su-03	2	7	3	22	0	6	0	2	10	0
60	Sept-Su-04	3	4	1	9	0	3	0	1	9	0
61	Apr-Ph-01	1	3	22	6	0	0	0	0	0	0
62	Apr-Ph-02	21	10	13	11	0	0	0	0	0	0
63	Apr-Ph-03	21	7	12	7	0	0	0	0	0	0
64	Apr-Ph-04	12	10	11	8	0	0	0	0	0	0
65	May-Ph-01	21	11	8	1	0	0	0	0	0	0
66	May-Ph-02	26	3	7	6	0	0	0	0	0	0
67	May-Ph-03	23	7	15	5	0	0	0	0	0	0
68	May-Ph-04	22	8	14	3	0	0	0	0	0	0
69	June-Ph-01	14	9	9	1	0	0	0	0	0	0
70	June-Ph-02	15	4	5	2	0	0	0	0	0	0
71	June-Ph-03	17	7	3	10	0	0	0	0	0	0
72	June-Ph-04	10	11	12	5	0	0	0	0	0	0
73	July-Ph-01	20	1	4	3	0	0	0	0	0	0
74	July-Ph-02	25	8	5	6	0	0	0	0	0	0
75	July-Ph-03	26	4	3	12	0	0	0	0	0	0
76	July-Ph-04	27	6	13	11	0	0	0	0	0	0
77	Sept-Ph-01	1	2	14	13	0	0	0	0	0	0
78	Sept-Ph-02	6	3	9	5	0	0	0	0	0	0
79	Sept-Ph-03	22	4	3	8	0	0	0	0	0	0
80	Sept-Ph-04	12	2	2	7	0	0	0	0	0	0

## Sheet: Plant sample
Habitat type: Sp, S. alterniflora marsh; Su, S. glauca marsh; Ph, P. australis marsh
Density(indiv/m²）	Sp	Su	Ph
	187	29	121
	137	24	97
	116	11	88
	164	12	139
	111	16	68
	140	13	122
	185	18	141
	173	23	132
	169	22	140
	141	25	121
Height(cm)	Sp	Su	Ph
	159.3	21.3	158
	152.4	41	176.1
	149.5	27.1	189.1
	119.9	34.9	106.3
	118.2	37.4	106.7
	147.6	25.2	186.5
	175.7	32.8	177
	143.1	39.3	148.8
	99.4	44.6	234.5
	154.9	45.3	165.2
	140.4	26.6	215.7
	138.4	36.3	175.3
	124.5	44.5	167.5
	140.6	37.8	184.1
	140.4	26.2	179.9
	106.5	27.3	159.3
	159.1	35.1	189.3
	108.6	30.6	220.3
	121.8	35.2	179.8
	119.5	40	211.3
	119.7	30.1	208.8
	132	38.6	125.6
	114.5	32.3	210.3
	120.6	24.1	154.9
	92.3	38.2	218.6
	111.8	33.3	246.3
	101.1	41.8	188.3
	107.7	33.4	179.3
	107.8	35.7	221.8
	111.1	38.9	181.2
	140.5	38.6	192.3
	149.1	26.8	152.3
	137.7	20.4	142.2
	158.9	43	191.1
	94.1	33.3	159.6
	104.2	41.2	178.4
	121.4	46.3	185.9
	131.9	33.1	118.9
	115.3	38.7	216.7
	125.4	46.9	162.6
	115.6	48.4	123.6
	127.9	27.6	162.1
	162.6	23.8	187.9
	98.1	25.4	144.5
	94.2	39.3	177.3
	96.3	33.4	126
	108.9	34.1	164.1
	159.7	13.9	152.4
	150.4	31.1	158.6
	121.7	20.4	180.1
	101	20.8	223.7
	109.4	25	221.6
	107.3	36.4	185.6
	147.3	35.6	195.1
	139.8	41.5	197.2
	126.2	27.7	230
	101.2	39.1	204.7
	126.5	26.7	173.2
	125.3	27	152.9
	143.4	36.6	227.5
	133.2	15.7	163.4
	156.6	30.8	175.9
	115.3	27.5	145.8
	114.5	28.7	137.1
	111.6	30.4	255.6
	123.6	25.1	199.5
	144.3	34.3	198.7
	176.1	23.7	226.6
	109.2	20.2	166.6
	128	27.9	192.5
	136.2	20.6	175.3
	136.5	54	160.4
	102.3	33.4	134.6
	102.3	40.6	203.9
	130.7	32.1	213
	131.8	28	186.3
	159.7	38.2	180.7
	124.8	33	171.1
	125.5	36.9	218.6
	119.6	23.5	190.2
	133.6	33.2	197.9
	120.9	37.1	126.8
	109.1	23.7	157.9
	110.4	39.9	118.4
	104.6	19.3	185.8
	135.7	33.4	143.2
	125.9	20.2	197.1
	118.2	30.3	205.5
	106.1	18.7	227.2
	104.7	29.2	136.7
	201.2	37	189.4
	206.8	39.7	202.7
	180.2	28.1	186.5
	214.1	19.6	139.3
	235.8	22.2	204.7
	223.7	22.1	190
	218.7	30.1	233.4
	224.3	28.2	234.6
	198.2	18.3	233.1
	222.4	42.2	190.9
